# Supplementary material for: Degradation Behavior of Biodegradable Man-Made Fibers in Natural Soil and in Compost
Source: Polymers (Basel). 2023 Jul 6;15(13):2959. doi: 10.3390/polym15132959 (PMC10347158; doi:10.3390/polym15132959)
Supplement: Supplementary file 1 [file polymers-15-02959-s001.zip]

Archive with 1 entries (1 files):
- polymers-2358205-supplementary.pdf
